# Supplementary material for: A systematic review of the menstrual experiences of university students and the impacts on their education: A global perspective
Source: PLoS One. 2021 Sep 10;16(9):e0257333. doi: 10.1371/journal.pone.0257333 (PMC8432759; doi:10.1371/journal.pone.0257333)
Supplement: S1 Dataset — (XLSX) [file pone.0257333.s001.xlsx]

## Sheet: Data Extraction
DATA EXTRACTION/PAPERS	1	2	3	4	5	6	7	8	9	10	11	12	13	14	15	16	17	18	19	20	21	22	23	24	25	26	27	28	29	30	31	32	33	34	35	36	37	38	39	40	41	42	43	44	45	46	47	48	49
STUDY DETAILS
Authors	Abdel-Salam, Doaa M.; Alnuman, Rawand W.; Alrwuaili, Rahaf M.; Alrwuaili, Ghadah A.; Alrwuaili, Elaf M	Abu Helwa, Heba A.; Mitaeb, Areen A.; Al-Hamshri, Suha; Sweileh, Waleed M.	Adeyemi, A.; Adekanle, D.	Aflaq, Fauzia; Jami, Humaira	Aktas, D.	Al-Dabal, Badria; Koura, Manal; Al-Sowielem, Latifa; Barayan, Samar Salim	Alharbi, KholoudK; Alkharan, AfnanA; Abukhamseen, DohaA; Altassan, MaryamA; Alzahrani, Wareef; Fayed, Amel	Alsaleem, Mohammed Abadi	Ameade, E. P.; Garti, H. A.	Ameade, E. P. K.; Amalba, A.; Mohammed, B. S.	Anastasakis, E.; Kingman, C. E.; Lee, C. A.; Economides, D. L.; Kadir, R. A.	Ansong, Emmanuel; Arhin, Samuel Kofi; Cai, Yaoyao; Xu, Xinxin; Wu, Xueqing	Aziato, L.; Dedey, F.; Clegg-Lamptey, J. N.	Aziato, Lydia; Dedey, Florence; Clegg-Lamptey, Joe Nat	Balla, Christina; Nallapu, Samson	Çakir, Murat; Mungan Akin, Ilke; Karakas, Taner; Girişgen, Ilknur; Okten, Aysenur	Chen, L.; Tang, L.; Guo, S.; Kaminga, A. C.; Xu, H.	Chia, C.; Lai, Joyce; Cheung, P.; Kwong, L.; Lau, Fiona; Leung, K.; Leung, M.; Wong, Francis; Ngu, Siew	Cronjé, H. S.; Kritzinger, I. E.	el-Shazly, M. K.; Hassanein, M. H.; Ibrahim, A. G.; Nosseir, S. A.	Esimai, O.; Esan, G. O.	Fernandez Martinez, Elia; Onieva-Zafra, María; Parra-Fernández, María	Gangwar, Vibba; Kumar, Durgesh; Gangwar, Ritesh; Arya, Manjulata; Banoo, Hajra	Gebeyehu, Minaleshewa Biruk; Mekuria, Abebe Basazn; Tefera, Yonas Getaye; Andarge, Dagmawi Abate; Debay, Yabsira Belayneh; Bejiga, Geremew Sokile; Gebresillassie, Begashaw Melaku	Ghiasi, A.	Harlow, Siobán D.; Park, Meekyong	Huang, P. T.; Huang, J. H.	Iliyasu, Z.; Galadanci, H. S.; Abubakar, I. S.; Ismail, A. O.; Aliyu, M. H.	Ibrahim, Nahla; Alghamdi, Manar; Al-Shaibani, Alanoud; Alamri, Fatima; Alharbi, Huda; Al-Jadani, Arwa; Alfaidi, Raghad	Ismaile, Samantha; Al-Enezi, Seham; Otaif, Wajdan; Al-Mahadi, Albandari; Bingorban, Nada; Barayaan, Nourah	Kabbara, R.; Ziade, F.; Gannage-Yared, M. H.	Kamel, Dalia M.; Tantawy, Sayed A.; Abdelsamea, Gehan A.	Kural, MoolRaj; Noor, Naziya; Pandit, Deepa; Joshi, Tulika; Patil, Anjali	Loto, Olabisi M.; Adewumi, Tomi A.; Adewuya, Abiodun O.	Manna, Nirmalya; Lahiri, Arista; Bhattacharjee, Atanu; Bera, Siddhartha	Midilli, Sagkal Tulay; Yasar, Sagkal Eda; Baysal, Sagkal Ebru	Mohapatra, Ipsa; Roy, Adrija	Moronkola, O. A.; Uzuegbu, V. U.	Mukattash, Tareq; Tahaineh, Linda; Alrawi, Naseer; Jarab, Anan; Hammad, Hana; Nuseir, Khawla	Okusanya, B. O.; Garba, K. K.; Okome, G. B.; Ohiosimuan, O.	Omar, H. A.; Aggarwal, S.; Perkins, K. C	Orhan, C.; Celenay, S. T.; Demirturk, F.; Ozgul, S.; Uzelpasaci, E.; Akbayrak, T.	Ortiz, M. I.	Osman, Heba; El-Houfey, Amira	Ozerdogan, Nebahat; Sayiner, Deniz; Ayranci, Unal; Unsal, Alaettin; Giray, Sevgi	Padmanabhanunni, Anita; Fennie, Thelma	Polat, Aytac; Celik, Husnu; Gurates, Bilgin; Kaya, Diren; Nalbant, Mehmet; Kavak, Ebru; Hanay, Fethi	Parveen, N.; Majeed, R.; Zehra, N.; Rajar, U.; Munir, A. A.	Potur, D. C.; Bilgin, N. C.; Komurcu, N.
Title	Epidemiological aspects of dysmenorrhea among female students at Jouf University, Saudi Arabia	Prevalence of dysmenorrhea and predictors of its pain intensity among Palestinian female university students	Management of dysmenorrrhoea among medical students	Experiences and attitudes related to menstruation among female students	Prevalence and Factors Affecting Dysmenorrhea in Female University Students: Effect on General Comfort Level	Dysmenorrhea and Associated Risk Factors among University Students in Eastern Province of Saudi Arabia	Knowledge, readiness, and myths about menstruation among students at the Princess Noura University	Dysmenorrhea, associated symptoms, and management among students at King Khalid University, Saudi Arabia: An exploratory study	Relationship between Female University Students’ Knowledge on Menstruation and Their Menstrual Hygiene Practices: A Study in Tamale, Ghana	Prevalence of dysmenorrhea among University students in Northern Ghana; its impact and management strategies	Menstrual problems in university students: an electronic mail survey	Menstrual characteristics, disorders and associated risk factors among female international students in Zhejiang Province, China: a cross-sectional survey	Dysmenorrhea Management and Coping among Students in Ghana: A Qualitative Exploration	The experience of dysmenorrhoea among Ghanaian senior high and university students: pain characteristics and effects	Knowledge, perceptions and practices of menstrual hygiene among degree college students in Guntur city of Andhra Pradesh, India	Menstrual pattern and common menstrual disorders among university students in Turkey	Primary dysmenorrhea and self-care strategies among Chinese college girls: a cross-sectional study	Dysmenorrhoea among Hong Kong university students: Prevalence, impact, and management	Menstruation: symptoms, management and attitudes in university students	Knowledge about menstruation and practices of nursing students affiliated to University of Alexandria	Awareness of menstrual abnormality amongst college students in urban area of ile-ife, osun state, Nigeria	Lifestyle and prevalence of dysmenorrhea among Spanish female university students	Prevalence of Primary Dysmenorrhea among the Undergraduate Medical Students and its Impact on their Performance in Study	Prevalence, Impact, and Management Practice of Dysmenorrhea among University of Gondar Students, Northwestern Ethiopia: A Cross-Sectional Study	The effect of gender-role orientation on attitudes towards menstruation in a sample of female university students	A longitudinal study of risk factors for the occurrence, duration and severity of menstrual cramps in a cohort of college women	Menstrual Cup Use Intention and the Moderating Effects of Sexual Orientation and Gender Characteristic Among Female University Students in Taiwan: A Theory-Driven Exploration	Menstrual Patterns and Gynecologic Morbidity among University Students in Kano, Nigeria	Dysmenorrhea among female medical students in King Abdulaziz University: Prevalence, Predictors and outcome	Prevalence of Menstrual Pain among Saudi Nursing Students and Its Effect on Sickness Absenteeism	Prevalence and etiology of menstrual disorders in Lebanese university students	Experience of dysmenorrhea among a group of physical therapy students from Cairo University: an exploratory study	Menstrual characteristics and prevalence of dysmenorrhea in college going girls.	Prevalence and correlates of dysmenorrhea among Nigerian college women	Knowledge, Awareness and Practices on Menstrual Hygiene Management among Under-Graduate Nursing Students: Experience from a Cross-Sectional Study in West Bengal, India	Dysmenorrhea Characteristics of Female Students of Health School and Affecting Factors and Their Knowledge and Use of Complementary and Alternative Medicine Methods	A Study of Menstrual Hygiene Management and College Absenteeism among Female Medical and Dental Students in a University of East India	Menstruation: symptoms, management and attitude of female nursing students in Ibadan, Nigeria	Behaviors and Attitudes towards Dysmenorrhea : A Crosssectional Survey of 2,000 Jordanian University Students	Menstrual pain and associated factors amongst undergraduates of Ambrose Alli University Ekpoma, Edo State, Nigeria	Tampon use in young women	Effects of menstrual pain on the academic performance and participation in sports and social activities in Turkish university students with primary dysmenorrhea: A case control study	Primary dysmenorrhea among Mexican university students: prevalence, impact and treatment	Prevalence of Dysmenorrhea and its Impact on Quality of Life among Nursing Students at Assuit University, Egypt	Prevalence and predictors of dysmenorrhea among students at a university in Turkey	The menstruation experience: Attitude dimensions among South African students	Prevalence of primary dysmenorrhea in young adult female university students	Attitude and knowledge of medical students of Isra University about dysmenorrhoea and its treatment	Prevalence of dysmenorrhea in university students in Turkey: effect on daily activities and evaluation of different pain management methods
Country	Saudi Arabia	Palestine	Nigeria	Pakistan	Turkey	Saudi Arabia	Saudi Arabia	Saudi Arabia	Ghana	Ghana	England	China	Ghana	Ghana	India	Turkey	China	Hong Kong	South Africa	Egypt	Nigeria	Spanish	Not disclosed - appears to be India	Ethiopia	Iran	United States	Taiwan	Nigeria	Saudi Arabia	Saudi Arabia	Lebanon	Egypt	India	Nigeria	India	Turkey	India	Nigeria	Jordan	Nigeria	United States of America	Turkey	Mexico	Egypt	Turkey	South Africa	Turkey	Pakistan	Turkey
Low, Middle or High Income (current)	High	Lower-middle	Lower-middle	Lower-middle	Upper middle	High	High	High	Lower-middle	Lower-middle	High	upper middle	low middle	lower middle	lower middle	Upper-middle	Upper-middle	High	Upper middle	low-middle	Lower-middle	High	Low middle	Low	Upper middle	High	High	Low middle	High	High	upper middle	Low middle	lower middle income	lower middle	lower middle	Upper middle	low middle	lower middle	upper-middle	Lower middle	High	Upper middle	Upper middle	lower-middle	Upper middle	Upper middle	Upper middle	Lower middle	Upper middle
Low, Middle or High at time of study being run or publish year	Same	Same	Different (Low)	Same	Same	Same	Same	Same	Same	Same	Same	Same	Same	Same	Same	Same	Same	Same	same	same	same	same	same	same	same	same	same	same	same	same	same	same	same	same	same	same	same	different (low)	same	same	same	sane	same	same	same	same	same	same	same
Year of publication	2018	2018	2006	2012	2014	2014	2018	2018	2016	2018	2008	2019	2015	2014	2018	2007	2019	2013	1991	1990	2010	2018	2014	2017	2018	1996	2020	2012	2015	2016	2014	2017	2015	2008	2019	2015	2016	2006	2013	2009	1998	2018	2010	2016	2009	2017	2008	2009	2014
Year of data collection	2017-2018	2016			2013		2015-2016	2017	2015	2015		2016			2018	2004-2005	2017			1987-1988		2017	2011	2016	2015-2016	1985	2016-2017		2013-2014	2015		2015-2016	2014		2017	2014	2016	2004	2010			2017	2007	2014	2007				2009-2010
Main research topic (study objectives)	To determine the prevalence, determinants, impact and treatment of dysmenorrhea among female Students at Jouf University, Saudi Arabia	To establish the prevalence and factors associated with dysmenorrhea among female university students in Palestine.	The aim of this study is to see how female medical students, who were supposed to be aware of available prescription treatments, manage dysmenorrhoea.	To explore the relationship between attitudes and experiences related to menstruation among female adolescents (college girls). Present study also aims at exploring tbe differences in attitude and experiences related to menstruation along source of information regarding menstruation i.e., mothers and otbers (friends, electronic media, print media, etc.), use of sanitary napkins (i.e., ready-made …	To investigate the prevalence and the affecting factors of dysmenorrhea and the effects of the condition on the general comfort level of female university students.	1. To estimate the prevalence of dysmenorrhea among students of University of Dammam. 2. To determine the risk factors associated with dysmenorrhea among university students.	The study is to assess the level of knowledge, readiness, and myths about menstruation among young Saudi girls in the Princess Noura University	To assess the prevalence of dysmenorrhea and associated menstrual symptoms and their self-management techniques among female university students of King Khalid University (KKU).	This study therefore assessed the knowledge of female undergraduate students in Schools of Medicine and Allied Health Sciences in the University for Development Studies in Tamale,Ghana, on menstruation and their practice of good menstrual hygiene. The study also assessed factors that could influence the knowledge of these students on menstruation as well as their practice of good menstrual hygien…	This study is therefore aimed at estimating the prevalence of dysmenorrhea, its impact and management among female students of the Tamale campus of the University for Development Studies in Tamale, northern Ghana.	Το establish the prevalence of menstrual-related problems among university students.	The main focus of the authors of this study was to identify the common menstrual disorders and the factors in their new environment that predispose them to menstrual disturbances. Hypothesis: menstrual changes among international students could be associated with the stress of having to cope or survive in their completely new environment.	The study sought to explore the pain management approaches and the coping strategies adopted by students for dysmenorrhea.	This article focuses on pain description and effect of dysmenorrhea among Ghanian female students.	This study is set to look at the knowledge, attitude and practices regarding menstruation among college going girls in Guntur city of Andhra Pradesh	This cross-sectional study was conducted to determine: (i) the patterns of menstrual cycles associated with the age of menarche; (ii) the prevalence of menstrual disorders; menstrual irregularity, dysmenorrheal and prolonged menstrual bleeding; (iii) source of knowledge and management strategy of menstrual disorders, especially dysmenorrhea; and (iv) the effect of menstrual disorders on social ac…	The aim of this study was to explore the prevalence of PD (primary dysmenorrhea), the characteristics of PD and self-care strategies for managing PD and then provide healthcare professionals with the needed data to improve interventions for managing PD among Chinese college girls.	This study aimed to evaluate the prevalence of dysmenorrhoea, its impact, and the management strategies adopted by local university students, as well as a comparison between medical and nonmedical students for any potential differences in coping strategies.	The aim of the study was documentation of the attitude towards and management of menstruation in Afrikaans speaking university students.	The aim of this work is to study the knowledge about menstruation of secondary school nursing students and their practices.	This study was carried out to determine the menstrual abnormalities experienced by young female college students and their awareness and health seeking behavior.	The aim of this study was to determine the prevalence of primary dysmenorrhea in a sample of Spanish university students, and to describe their menstrual characteristics, lifestyle habits and associated risk factors	This study done to assess the prevalence of dysmenorrhea as well as to determine the sickness absenteeism due to dysmenorrhea among the undergraduate medical students.	The aim of this study was to measure the prevalence of dysmenorrhea and assess its management practice among University of Gondar students.	Aim of examining the impact of gender-role orientation on attitudes toward menstruation	To describe how menstrual cramps vary from cycle to cycle within a woman over time. To examine the influence of weight and lifestyle factors on occurrence, duration, and severity of menstrual pain.	Therefore, this study aimed to systematically explore the factors associated with menstrual cup use (MCU) intention among female university students in Taiwan, using the Theory of Planned Behavior (TPB).	Determining the pattern of menstruation, prevalence, and predictors of common menstrual disorders among university students at Bayero University in northern Nigeria. Assess the effect of such menstrual disorders on their academic and social lives.	The objective of the study was to determine the prevalence, predictors and outcome of dysmenorrhea among female medical students in King Abdulaziz University, Jeddah, Saudi Arabia.	The purpose of this study was to assess the prevalence of menstrual pain and to determine the sickness absenteeism as a result of menstrual pain among undergraduate nursing students		To investigate the prevalence and physical impact of dysmenorrhea among female college students	To study prevalence of primary dysmenorrhea in young females and to evaluate associated clinical markers of dysmenorrhea in them.	To estimate the prevalence and correlates of dysmenorhea in a sample of young Nigerian undergraduates.	To assess the knowledge and practice regarding menstrual hygiene and to find out the determinants of menstrual hygiene practices among nursing students of Medical College, Kolkata.	The objectives of this study were: _x0002_ to determine the menstruation and dysmenorrhea characteristics of health school students; _x0002_ to describe the factors affecting dysmenorrhea; and _x0002_ to determine the knowledge and use of CAM methods in students with dysmenorrhea.	To assess the practices of menstrual hygiene among female Medical and Dental undergraduate students in KIMS& KIDS.  To find associations of MHM practices with parents’ education, SES and religion.  To assess the effect of menstruation on college absenteeism among them.	We therefore undertook this study to ascertain the age at menarche, symptoms, management and attitude towards menstruation of female nursing students in Ibadan, Nigeria.	The aim of the current study is to find out the prevalence of dysmenorrhea among Jordanian university students, risk factors related to dysmenorrhea, attitudes and knowledge toward dysmenorrhea, the measures undertaken by these women to ameliorate the pain and other symptoms and the pharmacist's role in dysmenorrhea management	N/A	To determine the incidence of tampon usage in a young female population, the factors and persons affecting the choice and continuation of tampon use, and possible association of tampon use with disease entities. We also investigated the role of primary health-care providers in discussing tampon usage and their opinions on its medical relevance.	The primary aim of the present study was to investigate the influence of menstrual pain on academic performance, sports and social activities in students with PD, who had different pain intensities and to compare them with the pain-free students. Our secondary aim was to compare the pain characteristics in students with different pain intensities.	To investigate the prevalence, impact and treatment of dysmenorrhea in a sample of Mexican university students pursuing studies related to six different careers.	The aim of this study is to determine the prevalence of dysmenorrhea and its impact on the quality of life among Nursing Students at Assuit University, Egypt	The aim of the present study was to determine the prevalence of dysmenorrhea in a sample of Turkish university students and to evaluate the effects of the students' sociodemographic characteristics on the condition.	This study sought to answer the following research questions: 1 How do young South African women in higher education characterise their experience of menstruation? 2 How do the attitudes towards menstruation held by young South African students vary in terms of demographics? 3 How do South African students perceive menstruation as impacting on their attendance and performance at university?	To determine the prevalence of primary dysmenorrhea and attitudes and behavior toward dysmenorrhea in the female students of an university toward this problem.	To evaluate frequency of dysmenorrhoea, and to assess attitude and knowledge about its treatment, in medical students of Isra University, Hyderabad, Pakistan.	To determine the prevalence of dysmenorrhea, pain severity ratings, methods to manage dysmenorrhea, and the effect of dysmenorrhea on daily activities, school attendance, and social activity/functioning among female university students.
KEY FINDINGS
THEMES & SUB-THEMES (Qual only)													Themes and sub-themes that emanated from the study were pain management strategies such as pharmacologic (orthodox analgesics and herbal medicine) and nonpharmacologic interventions (warm compress, exercise, and water and diet therapy); place of care (care at school clinic: school policies and hospital care: personnel attitude); coping (planning, support, and mind-set).	The study revealed themes and sub-themes on the lived experiences of dysmenorrhoea as: pain characteristics (pain onset and duration, pain description, associated signs and symptoms), pain effects (activity intolerance, altered emotion and interaction, altered sleep pattern, absenteeism and inattentiveness, wishes and regrets, and misconceptions).
1) Menstrual antecedents
Knowledge							The majority (73.4%) of the participants were not able to correctly recognize why girls get their period. The primary source of information for the participants about menstruation was the mothers 66.8% (334). Teachers came in second place with 37.2% (186), sisters were 27% (135) and Internet was 21% (105). The last place are the health professionals such as doctors and nurses by 4.2% (21). The co…		Majority, 215 (73.4%), of the respondents were aware of menstruation before the onset of menarche with the teachers being the earliest source of information for majority of them, 159 (54.3%). Mothers were however the first persons the majority, 181 (61.8%), discussed menarche with rather than the teachers who were the least consulted, 5 (1.7%). Majority, 198 (72.5%), expressed satisfaction with t…					Some participants believed that dysmenorrhoea could render them childless: “…sometimes I get scared because I heard you cannot give birth if you have dysmenorrhoea” (UD15). A participant reported that she was told a crab was at the lower abdomen causing the pain. - “When I was younger, I was told that a crab has been placed in my lower abdomen so I felt like stabbing myself to remove it”. (UD15)	Some amount of knowledge about menstruation before menarche was seen only in 37.4% of the girls. More than half the girls have more than 50% of knowledge about menstruation. Knowledge gaps: Only 4.7 % of the girls knew that menstrual bleeding comes from the uterus; Only 26.4% of the girls were fully aware of the fertile period. 38.6% indicated that during menstruation, swimming and running are da…					93.18% correctly stated that the age of menarche was within the range of 9 - 15 years. 86.7% stated that the length of the menstrual cycle is in the range of 20-45 days. All students stated correctly that the duration of menstruation is from 3-10 days. 71.54% of students stated that the normal age of cessation of menstruation is in the range of 45-50 years. Significantly less students in their se…												Source of knowledge about menstruation: mothers (73.6%), nobody (11.2%), others (6.7%), friend/sibling (4.46%) and physician/nurse (4.08%).			Majority (88.3%) thought that the cause of menstruation was a normal process, while 4.7% thought it to be curse from god and 7% didn‟t know the cause. Majority (67.4%) of the study population thought the source of menstrual blood was uterus, 11.6% had no knowledge while the rest had wrong knowledge about it. Maximum (55.8%) study population had perception about the normal age of menarche as 13-15…		56.92% heard about menstruation prior to menarche; 90.02% knew the common age range of menarche; 73.92% knew the normal menstrual bleeding duration; 96.83% were aware of disposable sanitary pads as menstrual soak ups; 86.39% were aware that a girl can do normal routine work during menstruation. GAPS: 40.82% were aware that menstruation was a physiological process; 24.04% knew duration of the mens…										It was learnt from the question about the source of students’ knowledge about menstruation that the students obtained this information most commonly from their mothers, secondly from their friends and/or siblings, thirdly from physicians and nurses and fourthly from books, magazines and newspapers (29.1, 23.1, 11.8, and 7.0%, respectively). It was found through this question that 7.0% of the stud…
Social support								The help-seeking behavior of the respondents revealed less than one in four respondents reported consulting a doctor for their dysmenorrhea. The girls showed a preference for consulting their family members, that is, mother, sister, or friends for this issue.					Some participants did not know the name of the herbal preparation they took [to manage menstrual pain]: "My elder sister gave me some herbal preparation. She said I should use some as enema” (UD16). "“I did not take the herbal preparation my father gave me because I knew it will not bring the pain down” UD16)." "“I have the hot water bottle at home and I used it as my friend directed” (UD4); Heal…	“…I try to work but most of the time a colleague helps me with my work while I rest or I ask permission and stay off” (UD16);	80.7% said that they could talk to their family members about menstruation, and 84.3% said they could talk to their friends about it.		89.3% (n=1099) communicated dysmenorrhea with others. Friends or classmates (79%) and mothers (73.4%) were the most important persons to whom girls turned for answers regarding methods for dealing with PD. Only 18% communicated with another family member and 4.7% communicated with their teacher about their dysmenorrhea.		Interestingly, 71 (69.6%) of the women reported a preference for a female physician with regard to menstrual symptoms, 2 (1.9%) preferred a male physician and 29 (28.4%) had no preference.																		29.93% feel comfortable to talk about menstruation
Behaviour expectations (internally or externally enforced)															Restrictions exercised include: family functions (70.1%), places of worship (64.2%), certain foods (61%), sports and exercise (55.1%), social activities (38.2%), household kitchen (35.4%), school activities (35.4%) and activities with friends (27.2%). All the Muslim girls (100%) had dietary restrictions during menses. 62.7% of the Hindu girls and 25% of the Christian girls had dietary taboos duri…				Physical activity was limited during menstruation by only 15% of the women. The limitation in activity was related to habit and folklore, rather than to the severity of symptoms. For example, the 11 women who stopped swimming did so because of folklore about immersion in water and not because of pain.	34.7% of students claimed that they avoid domenstic activities during menstruation and 17.54% restrict their outdoor activities. 8.58% of students stated that they limit all activities whether indoor or outdoor. Routine daily activities were more likely to be carried out by students in higher grades. However, indoor and outdoor activities were more likely to be restricted by younger students. 5.4…															Most of the individuals (90.7%)in the study population restricted themselves from indulging in any religious activities during menstruation. Majority of study population(65.1%) did not practice any food restriction during menstruation. Among those who restricted their food, majority (80.1%) had restricted intake of sour food item including pickle and tamarind followed by equal restriction of cold…		80.72% practiced some or the other taboos during menstruation, the most common being prohibition to go to religious places/ read religious texts/ offer prayers/ to keep fasts (54.4%). The reasons for college absenteeism cited by more than 90% was pain and discomfort, followed by shame/fear of leakage or staining (80%).
Physical environment (WASH)															Home environment: Sanitation wise, 85% of the families had a shared toilet, 14.2% of the girls had an individual toilet. Only 2 girls (0.8%) had no toilet. Sufficient water was available to 95.3% of the girls (69.7% continuous and 25.6% stored) and only 4.7% had poor water supply.																				All (100%) of the respondents had toilet facility with privacy at home.
Economic environment (product affordability and availability)																																			Most (46.5%) of the study population stated that sanitary pad is expensive
2) Menstrual experiences
Practices				Half of the sample (n = 123) was using ready-made sanitary napkins and remaining half (n = 1 22) was using home-made napkins to manage menstruation.					All respondents use sanitary pad for management of their menstrual flow. Majority, 169 (57.7%), change their sanitary pads twice a day. 29.7% changed thrice, and 5.8% changed four or more times. 203 (69.3%) clean their genitals after urinating during menstruation. Most, 95 (46.8%), of them using only toilet tissue for the cleaning. The used sanitary pads were disposed into refuse bins by majority…						80.3% used pads to manage menstruation, 13.4% only used cloth, and 6.3% used a mix of both. 27.2% used three or more pads a day. The majority (218/254, 85.8%) changed their item three or more times a day, and 95.7% changed their item at night. 74% disposed their pads in the toilet, and 39.4% disposed through burning. 31.5% disposed their pads with household waste. No data was reported for those w…				The physical management of menstruation consisted of sanitary pads (28.4%), tampons (28.4%) or both (42.2%).	Nearly all nursing students use water to clean the perineal area during menses. 75.63% take a bath during menstruation. Of the students who did not bathe during menstruation, reasons included: bathing is unhealthy, it causes backache, hair fall, menorrhagia, backache during labour, prolong the bleeding period, stop menstrual bleeding and causes macerations in the skin. Almost all students (98.83%…							63.8% used a pad, 31.4% used a tampon and 4.8% used a menstrual cup.	Three hundred forty-nine (91%) of the respondents used sanitary pad,11 (3%) used tampons while 23 (6%) used other items such as tissue paper or towels/clothes. Students reported changing pads or tampons twice 162 (43%), three times 129 (34%), or 4 times 92 (24%) a day respectively.							Majority (95.4%) of the study population used sanitary pads only during menstruation while 2.3% of the study population used sanitary pads and old cloth piece and 2.3% of the respondents used sanitary pads and new cloth piece. Most of the study population (51.2%) used maximum 3 pads per day during their last menstruation. Majority (81.4%) of study population changed pads at night. Nearly one four…		96% of girls wash genitals dailing; 88.41% clean genitals with soap or vaginal wash; 95.72% change undergarments during the menstrual days; 91.43% wash hands after changing absorbent (pad); 92.86% clean pubic hair; 100% dispose of absorbent during menstruation.	70% used sanitary pads, 43% used cotton wool, 13% used tissue paper, 10% used clothing material and 10% used tampons to manage menstruation.			Of the participants in this study, 19% reportedly used pads alone, 29% reportedly used tampons alone , and 52% reportedly used a combination of both. A total of 81% used tampons alone or in combination with another product.							One hundred and thirty-seven (69.5%) students were using commercial pads while 60 (30.5%) were using home-made pads. It was observed that most of the girls (132, 67.0%) were not taking daily bath,
Perceptions of menstrual practices																											61.4% of college girls who mainly used tampons and 100% of those who mainly used menstrual cups had high MCU intention, compared with 31.6% of those who mainly used pads. Also, 56.4% of college girls who had heavy menstrual flow had high MCU intention. 41.3% of heterosexual girls had high MCU intention, whereas 51.1% of lesbian and 51.3% of bisexual college girls had high MCU intention. *However,…								Majority of study population opined that the advantages of sanitary pad was comfortable (97.7%), followed by adequate (74.4%), no itching (62.8%) & no soiling (48.8%). Most (46.5%) of the respondents said that the disadvantage of sanitary pad as expensiveness, while 11.6% of the respondents said it to be unavailability.						"The choice of feminine hygiene product was influenced by the young women themselves in 58% of responses, or by her mother, in 42%. Some of the participants marked both her own choice and her mother as most influential in making the decision. Other influential persons in the decision were their girlfriends, in 14%; only one patient (0.4%) reported influence by her primary care physician. Patients…
Perceptions of environments															68.1% indicated that there was no privacy (secluded place) to change their menstrual product. Only 5.5% indicated inadequate water supply available.																				Among those 11 nursing students, 18.2% did not change pads at school due to inadequate disposal facilities like no dustbin and discomfort.		For the 220 girls who cited college absenteeism during menstruation, 12.73% indicated it was due to a lack of privacy in the college bathroom, 8.46% indicated it was due to a lack of disposal system for pads/cloths; 8.46% cited a lack of continuous water supply in toilets; 75.91% indicated no private place to manage period at college.
Experiences of shame/distress				Students having mother as a source of information regarding menstruation have positive attitude as well as experiences related to menstruation as compared to those having others (sisters, friends, relatives, and media) as a source of information regarding menstruation. Students who use ready-made sanitary have positive attitude as well as experiences related to menstruation as compared to those w…			Similarly, the percentage of students having a negative attitude about menstruation is 78.4% (370). 78.4% (385) of the participants were not ready for menstruation.		Most, 105 (38.5%), of the respondents were struck by fear and panic on seeing blood flowing from their genitals for the first time at menarche.			Among our overall population, 248(60.64%) and 161(39.36%) were classified as high stress (PSS > 20) and low stress (PSS ≤ 20) respectively according to the PSS scale. The commonest stressor among the study population was the language barrier 81 (25.88%) followed by food 64(20.45%), loneliness 56(17.89%) and homesickness 40(12.78%). Finance was considered as a stressor among 35(11.18%) with only 3…		Others felt depressed when their menses was due. “when the time for my menstruation approaches I get depressed”. (UD16) Some regretted being females and believed if they had a baby, the dysmenorrhoea would stop. Others wished they were dead when the pain was unbearable. “I feel it is stressful talking and I feel lazy to talk”. (UD16)... "I tend to push people away; I become moody” (UD15)" Some pr…	It is seen that among the 180 girls who had a negative perception, 16.7% had good knowledge scores while among the 74 who had a positive perception, 80.1% had good knowledge scores. (p value < 0.00001, OR 0.05 (95% CI 0.02 to 0.10). It shows that good knowledge about menses predisposes to a a very positive attitude towards it. Most of the girls (80.7 %) said that they felt anxious about their per…				Seventy-six (74.5%) of the women accepted menstruation as an integral part of a woman’s life. The others either preferred not to menstruate (19.6%) or were unsure (5.9%). Severity of symptoms was the most important reason for not wanting to menstruate. The symptoms of menstruation have a more determining effect on the attitude of women towards menstruation than menstruation per se. About 26% of t…						There was a significant difference in the “menstruation as a natural event” subscale of the MAQ among the participants based on the BSRI – masculine, feminine, undifferentiated, and androgynous – (p<0.05) (Table 2). As seen in Table 3, the undifferentiated group was significantly (p<0.05) less likely to perceive menstruation as a natural event than the androgynous, feminine, and masculine groups.…												The reasons for college absenteeism cited by more than 90% was pain and discomfort, followed by shame/fear of leakage or staining (80%).	Majority (93%) of the study participants believed that menstruation is part of a woman’s life while 7% believed it was a curse on womanhood.								The majority of participants (78%) agreed that menstruation was a natural event, that it could be anticipated and predicted (60%), and that it was debilitating (51%) and bothersome (58%) A minority (23%) denied the negative effects of menstruation. There were also significant attitudinal differences in terms of race with black (Mean = 3 14, SD = 0 49) and coloured women (Mean = 3 15, SD = 0 53) r…
Confidence	Most of the girls (80.7 %) said that they felt anxious about their periods and 41.3% said that they felt a sense of nervousness before the onset of menses. 48.0% said that they were unable to cope with menstruation and 49.2% also wished that they could disappear during periods.																																				The reasons for college absenteeism cited by more than 90% was pain and discomfort, followed by shame/fear of leakage or staining (80%).
Containment	48.8% indicated that their dress had been stained with menstrual blood.																																				The reasons for college absenteeism cited by more than 90% was pain and discomfort, followed by shame/fear of leakage or staining (80%).
Individual menstrual factors (e.g. dysmenorrhea, symptoms)	The overall prevalence of dysmenorrhea was 87.7%. Regarding the severity of dysmenorrhea, more than half of the students (57.3%) had moderate dysmenorrhea while 34% and 8.7% of them had severe and mild dysmenorrhea respectively. The duration of pain of dysmenorrhea was less than 24 h among 57.6% of the students. The most frequent symptoms associated with dysmenorrhea were fatigue (81%), emotional…	The majority (74.1%) of the participants reported that their menstrual cycle was not regular in the past six months. A total of 814 (85.1%) females reported having pain during menstruation at least once in the past six months. This percentage is assumingly representing the prevalence of primary dysmenorrhea among the studied sample. Symptoms most common: fatigue (61.4%), nervousness (40%), arthra…	5 (2.2%) had irregular menses. One hundred and eighty-one (80.1%) of the respondents experiences dysmenorrhoea. Of those that experiences dysmenorrhoea 55 (30.4%), 77 (42.5%) and 49 (27.1%) had mild, moderate, and severe dysmenorrhoea, respectively.		The prevalence of dysmenorrhea in these students was 84% (n = 168). Menstrual pain was described as moderate by 45.8% of students and severe by 32.2%. Of the study group, 74.4% with dysmenorrhea reported that pain began on day 1 of menstruation and in 52.8% this pain lasted for 1 day. Along with menstrual pain, the most commonly reported co-occurring symptoms were irritability (34.6%) and fatigue…	One third had irregular periods (30.8%). 50.8% of the students who were using medications for irregular period had severe dysmenorrhea, compared to 33.6% of those who were not using them.		A large proportion of the study participants reported irregular menses (45.7%). Dysmenorrhea was reported by more than two-thirds of the girls (70.6%). Severe pain was reported by 35.2% respondents, 46.8% reported moderate pain, while 18% reported mild pain. Symptoms experienced during menstruation were broadly classified into gastrointestinal (GI), aches and pains, and other. Among the GI sympto…		The overall prevalence of dysmenorrhea in this study was 83.6% (n = 245). Majority, 138 (56.3%) described their pain as moderate in nature and again for more than half, 143 (58.4%), the pain begins before the outflow of the menstrual blood. The pain lasts less than three days for majority of respondents (52.6%). The most common associated symptom was breast changes, tenderness and pain and tingli…	A regular cycle was described by 545 responders (71.0%). There were 222 women with irregular menstrual cycles whose median bleeding duration was 5.5 (2-17.5) days. A cycle of >90 days was reported by 37 women (4.8%), 13 of whom reported a longest cycle of >120 days. Out of the women who reported regular heavy periods (n=268; 35% of the population), 69.4% (n=186) had had heavy periods since menarc…	Menstrual irregularity was recorded in 49(24.38%) of the respondents. Two hundred and one 201(49.14%) respondents reported varying changes in their menstruation (Change group) after arrival to China. Besides PMS as the most prevalent menstrual disorder (not for inclusion in review), other abnormal amount 136(17.97%), dysmenorrhea 124(16.38%), abnormal length 113(14.93%) and abnormal duration 79(1…	Participants had dysmenorrhea	It was realized that the onset and duration of pain varied among participants, and some experienced these as warning signs of menstruation. Menstrual pain was associated with other symptoms such as vomiting, headache and diarrhoea. Participants reported varied onset of dysmenorrhoea. Some said their pain starts about a week before the onset of menstruation – “the pain starts about a week to my me…	Lower abdominal pain (68.9%) and low back pain (78.3%) seem to be the most common physical complaints along with leg pains (59.1%) during menstruation. Almost 50% of the girls have all three symptoms. 49.2% indicated they experience abdominal bloating, 46.9% experience fatigue, 38.6% pass clots, 32.3% experience frequent micturition, and 29.5% have a decreased apetite. Other symptoms included hea…	One hundred and twenty-two subjects (31.2%) had irregular menstrual pattern, and 21 of the subjects (5.3%) had prolonged menstrual flow. Subjects with irregular menstrual pattern were signifi cantly younger than the subjects with regular menstrual pattern. The prevalence of dysmenorrhea among the subjects was 89.5%, and approximately 10% of them had severe dysmenorrhea. The most common associated…	The prevalence of PD was 51.1% (1306 of 2555 girls) overall, with 18.1%, 27.7% and 5.4% of the girls reporting mild, moderate and severe pain, respectively. The prevalence of PD increased with an increase in age. For example, the prevalence of PD in the 16–17 age group was 45.4%, but the prevalence was higher (69.5%) for the 22–23 age group. The prevalence of moderate and severe pain in the 16–17…	70% had regular periods. The prevalence of dysmenorrhoea among these university students was 80% and experienced dysmenorrhoea equivalent to 63% of all their periods. In women with dysmenorrhoea, the mean (± SD) pain score was 5.0 ± 1.7. Other behavioural indicators of its impact, arranged in descending order of prevalence, included reduced ability to concentrate and/or disturbance with study (75…	14.7% of the women reported irregular cycles. During menstruation severe abdominal pain (90%) and backache (73%) were the most prevalent symptoms of dysmenorhea. In regards to hormonal effects, 76% indicated fatigue, 74% indicated acne and greasy skin, 69% experienced edema and 68% experienced breast tenderness. 64% indicated decreased physical activity, 33% decreased intellectual ability and 46%…		9% had irregular cycle. Only 1% of students (n=4) had heavy menstrual flow, indicated by the use of 8 or more pads a day. Dysmenorrhea was reported in 242 (60.5%) of the students.	The prevalence of dysmenorrhea in the study group was 74.8%. The mean severity of pain was 6.88 (±1.71) on the VAS. Of all students, 38.3% described their menstrual pain as severe and 58% as moderate. In addition to the menstrual pain, sleep disorders (31.1%) and fatigue (79.3%) were commonly reported symptoms while experiencing dysmenorrhea.	The prevalence of dysmenorrhea was very high with 85.15% (n=86) (Table II). Most of the dysmenorrheic girls (63.95%) had dysmenorrhea of grade 3-4 according to visual analogue scale (Table III). Out of 101 students, 85 students had regular menstrual cycles (84.16%), but there was no significant association between menstrual cycle regularity and dysmenorrhea.	22.9% experienced mild pain, 35.2% experienced moderate pain, and 21.1% experienced severe pain. 20.8% experienced no pain. 76.6% indicated that they experienced dysmenorrhea (n=302). The most frequently experienced dysmenorrhea symptoms reported were abdominal spasm (70.4%), back pain (69.7%) fatigue, and weakness (63.5%), respectively (Table 1).	Most (71.6%) study participants had a regular menstrual pattern.	Although pain events lasted up to 11 days, pain lasted five days or less in 95% of bleeding episodes with the median duration of dysmenorrhoea being two days, excluding bleeds without pain. Using the maximum pain score to define severity, pain was defined as mild in 37% (score = 1 or 2), moderate in 30% (score = 3), and severe in 33% (score = 4 or 5) of reported pain events. Sixty percent of wome…	16.7% had a light menstrual flow, 67.1% had a normal menstrual flow, and 16.2% had a heavy menstrual flow. 27.7% indicated they experienced irregular periods.	276 of the 383 respondents (72%) reported pain with menstruation. One hundred thirty-one (48%) reported mild pain (0-3 on rating scale, where 0 = no pain and 10 = severe pain), (n = 97, 35%) reported moderate pain (4-7 on rating scale) and (n = 48,17%) reported severe pain (8-10 on rating scale). The sites of the pain include: abdominal pain/ discomfort (n = 223, 81%), lower back pain (n = 148, 5…	22.8% had irregular periods. The prevalence of dysmenorrhea among medical students was 60.9%. Among the students suffered from dysmenorrhea, 30.6%, 30.8% and 38.6% suffered from mild, moderate and severe pain, respectively. Furthermore, the prevalence of severe dysmenorrhea among the whole female sample was 29.0%. The prevalence of dysmenorrhea was significantly higher among students enrolled in …	It is obvious that 79% of the sample has respond to questionnaires and mentioned that the menstrual cycle is a regular with 80%. Interestingly, the majority of the sample 92% of those who responded to the questionnaire mentioned that the menstrual pain is present. The majority of nursing students 67% of participant has experienced strong pelvic cramping with sharp pains and/or nausea during their…	89.6% of respondents suffered from pain before (40.0%) and/or during menses (86.5%), and 30.5% described the pain as severe. The most commonly reported menstrual cycle abnormalities were: dysmenorrhea (severe pain during menses) 26.8%; hypermenorrhea (heavy bleeding and/or bleeding > 7 days) 23.9%; oligomenorrhea (menstrual interval > 35 days) 9.6%; hypomenorrhea (low bleeding and/or bleeding <3 …	23.4% participants had irregular cycles. Regarding the amount of menstrual flow, 81.04% of women had an average flow, whereas 16.36% had heavy flow, and only 2.6% had spotting. Most common affective symptoms during menstruation were mood swings (84.8%), fatigue (81.8%), anxiety (60.2%), bloated abdominal feeling (51.3%) and sadness (47.9%). Regarding pain during menstruation, 226 participants (84…	Dysmenorrhea was reported by 84.2% (261) of the total girls, whereas only 15.8% (49) reported no dysmenorrhea. Majority of girls (61.5%) have reported onset of pain on day 1, 23.5% reported prior to menses cycle remaining, 14.2% stated on either day 2 or 3 and only 0.8% of the girls have said even after cessation of menses. Regarding the duration of pain, almost one third of the girls (37%) have …	Sixty-two (15.1%) of the participants have no pain during menstrual cycle, 233 (57.0%) sometimes have pain and 114 (27.9%) always have pain during menstrual period. While 39 (9.5%) experienced the pain most few days before the onset of menstrual flow, 267 (65.3%) experienced pain most at onset of menses, four (1.0%) at the end of menses and 34 (8.3%) experienced pain throughout the menstrual peri…	Majority of the study population experienced symptoms of abdominal pain (62.8%) and weakness (44.2%) during or before last menstruation.	87.7% reported experiencing dysmenorrhea. It was found that 80.9% (n = 316/428) of students who experienced dysmenorrhea experienced moderate to severe pain.		Also majority 93% experienced menstruation regularly. During menstrual period 40% experienced moodiness and 37% irritability. 60% and 20% experienced hadache and weight gain during their menstrual periods. 40% and 43% experienced backache and abdominal pain during the menstrual period. 50% indicated decreased intellectual ability and 23% experienced evasive behaviour.	71.6% of the respondents having a regular menstruation pattern. The prevalence of dysmenorrhea among the study group was 90.1% (1,802/2,000) where 50.5% had pain during each menstruation while 39.6% had pain during some menstruations. The majority of respondents (65.2%) reported experiencing dysmenorrhea since their first menstruation, 11.0% had been suffering from dysmenorrhea for the last coupl…	The prevalence of dysmenorrhoea in the study was 76.3%. Primary dysmenorrhoea in this work was reported by 40.6% while secondary dysmenorrhoea occurred in 16.3%. Eighty three (51.9%) respondents had painful expectation of menstruation. When subdivided into respondents with or without prior knowledge of menstrual pain, of 100 respondents who had a prior knowledge of dysmenorrhoea, 60 (60%) expecte…		The prevalence of dysmenorrhea was 87.26% ( n = 411/471). Participants with moderate pain experienced greater pain duration than those with mild pain (P < 0.001).	The prevalence of menstrual pain was 62.4%. Of all students experiencing dysmenorrhea, 36.1% reported mild pain, 43.8% reported moderate pain and 20.1% reported severe pain.	73% reported experiencing regular menstruation. More than half of students 55% reported not using medicine regulating menstruation. Most common menstruation-related symptoms were: 73% indicated nervousness, 60.6% irritability, 41.2% depression, 40% dizziness, 56.4% back pain, 41.8% fatigue, 44% headache, 46.4%sleeplessness, 40% loss of appetite, 40% acne / flushing. Participants who had severe dy…	The prevalence of dysmenorrhea among the study group was 55.5% (444 out of 800 women). 32.2% indicated severe pain, 62,6% indicated moderate pain, and 5.2% indicated mild pain. Symptoms associated with dysmenorrhea: the most common repported was nervousness (54.5%), followed by breast tenderness (52.7%), fatigue (47.5%), discomfort (47.5%), athralgia (36.3%) and nausea (29.5%).		45.3% of the students replied they had pain in each menstrual period, 42.5% replied they had pain in some and 12.2% said they did not have pain during menstruation. An examination of the subgroup who defined painful menstruation showed that 51.4% of the students suffered from pain since their first menstruation, 4.9% had been having pain for the last 1 year, 6.0% for the last 2 years, 6.2% for th…	76% had dysmenorrhea. The dysmenorrhoea was reported in 149 (76%) of them, 123 (62.43%) had primary dysmenorrhoea and 26 (13.19%) had secondary dysmenorrhoea. The primary and secondary dysmenorrhoea was categorised by the onset of pain. Severity of dysmenorrhoea was graded and scored as no pain (G0), mild (G1), moderate (G2), and severe (G3). Majority (89, 59.70%) of the girls had mild to moderat…	The prevalence of dysmenorrhea in the study group was 85.7% (1,298 out of 1,515 female students). Of these students, 30.4% described their menstrual pain as severe, 49.8% moderate, and 19.8% as mild. The risk of dysmenorrhea in students who had a regular menstrual cycle was 1.27 times higher than in those with an irregular menstrual cycle (OR 1.27; 95% CI, 1.02-1.58).
Coping strategies/treatment for individual menstrual factors (e.g. analgesics, rest, herbs)	Nearly two-third of the students (60.1%) reported using herbs to relieve dysmenorrhea while taking analgesics and rest were reported by 44.5% and 38% of the students respectively. 13 students (4%) did not do anything.		Sixty-four (35.6%) of those that experiences dysmenorrhoea did not take any treatment, while 3 (1.7%) and 113 (62.8%) managed dysmenorrhoea with physical exercise and medication, respectively. Paracetamol was taken by 57 (48.3%) of the medication group, while 5 (4.2%) took coproxamol, and NSAIDS was the drug of choice by 56 (47.5%). Sixteen (55.2%) of those had no treatment did so because they ha…		Of the students with dysmenorrhea, 27.4% consulted a physician, 69% used analgesics, 40.5% used analgesics on a regular basis, and 48.3% reported the use of analgesics when pain intensified. Furthermore, 25.5% of the students in this study reported that they used oral contraceptives (OCPs) for coping with dysmenorrhea. The most commonly used nonpharmacologic methods were rest (71.4%) and heat app…	More than half of the students (56.9%) were using analgesics to relieve menstrual pain. 36.5% did not use medication and 2.8% (26 students) used antispasmodics.		Less than one in four respondents (23%) reported consulting a doctor for their dysmenorrhea, while around 65% consulted their friends and 57.4% consulted their family members. Few respondents (4.4%) also reported consulting with their teachers about this issue of dysmenorrhea. Around two-thirds of the respondents (64.7%) in this study reported using NSAID medications for pain relief. In the curre…		16.3% went to hospital due to dysmenorrhea. 41.2% of those who experience menstrual pain did nothing to manage it. For those who did, bed rest (52.8%) was the most common, followed by taking orthodox medication (45.8%), exercise (14.6%), using a heat pad (8.3%), consulting a physician (7.6%) or taking a herbal preparation (3.5%). The majority of respondents only used one management strategy (72.9…	In total, 319 women (41.6%) had sought medical advice for menstruationrelated problems; 258 of them had consulted their general practitioner. Out of the 319 women who had sought medical assistance for their periods, 55 had not received any treatment. Out of the 264 women (34.4% of the study population) who had received treatment, 117 were prescribed the combined oral contraceptive pill, 64 receiv…		Dysmenorrhea was managed with both pharmacologic and nonpharmacologic approaches such as exercise, warm compress, and water and diet therapy. The pharmacologic management included both orthodox analgesics and herbal medicine. The subthemes that emerged were pharmacologic management and herbal medicine, pharmacologic interventions: warm compress and exercise, and water and diet therapy. The effect…	“I spoke to one doctor and he said when one starts having sex and gives birth, the pain will reduce or stop; so I want to give birth” (UD4);	37% used drugs to cope with menstrual pain and 44.5% consulted a doctor for pain. 24% of students in the study were diagnosed with Polycystic Ovarian Disease (PCOD/PCOS).	10 of the subjects with prolonged menstrual bleeding were hospitalized and evaluated for coagulopathy. These subjects had menstrual flow >2 weeks and were changing approximately 10 pads per day. Two of them were given erythrocyte suspension and iron therapy due to severe anemia, and one of them had immune thrombocytopenic purpura. One hundred and seventy-five subjects (50%) used medication for th…	Lifestyle changes: 94.6% of the girls with PD (n=1165) reported that they would reduce physical activity by avoiding heavy personal cleaning or housework or increasing time for rest. Additionally, 84.1% (n=890) reported that they would wear more clothes or avoid walking in the rain to keep their bodies warm, whereas 78.9% (n=835) reported that they would change their diet to include drinking warm…	The majority (70%) practised self-management for dysmenorrhoea. Only 6% consulted formal medical advice. 28% did neither. Medical students tended not to manage their dysmenorrhoea compared with non-medical students (39% vs 16%; P<0.001), especially with pharmacological strategies (45% vs 79%; P<0.001). They also practised less self-management (60% vs 80%; P=0.002) and less non-pharmacological man…	The use of medication for pain relief was reported by 47.1% of the women. This figure included both self and prescribed medication. Aspirin and paracetemol were the most frequently used drugs (56.4%). 3.2% experienced no relief of pain on medication, 9.7% slight relief, 30.6% moderate relief and 56.5% reported adequate relief. Alternative methods of pain relief were reported by 16.7% of women. Th…		One hundred and sixteen (29.0%) were aware of menstrual abnormalities as problem and 43 (10.8%) decided to seek medical attention. History of dysmenorrhea and academic disturbance were the factors that influence the students decision to seek medical attention.	In total, 91.2% of students with dysmenorrhea were taking analgesics, of which 77.7% mainly self-medicated when they suffered from a worsening of symptoms.	70.93% (n=61) of the dysmenorrheic girls didn’t any medication for dysmenorrhea while 29.07% (n=25) were taking pain medication (Table III).	8% performed physical exercises to manage dysmennorhea. 60.9% used home remedies as a nonpharmacological treatment option for dysmennorhea. Coffee, tea and coca-cola (34.4%) and heat therapy (3.9%) were among the most frequently used home remedies to manage their condition. 36.3% of respondents used medication to manage their dysmenorrheal pain. Ibuprofen (12.6%), diclofenac (6.9%), and paracetam…		37% of the women indicated that they had remained in bed during at least one bleeding episode, but bedrest only occurred during 10% of observed menstrual periods. Taking medication for pain was more common as 84% of women indicated that they had taken a pill for pain, with pain medication being used during 55% of observed menstrual periods. Acetaminophen, aspirin, and ibuprofen were the most freq…		Oral contraceptive use for whatever reason protected against dysmenorrhea as those using the pill were less likely to report dysmenorrhea compared to those that were not (P < .0001). One hundred ninety-three (70%) of the 276 respondents that experienced pain during menstruation took analgesics for relief. The most popular choices were piroxicam (Feldene) 71 (37%), Paracetamol 57 (30%), and Ibupro…	Only 3.2% of participants with dysmenorrhea asked for medical advice.	61% of participants use self-medication to manage menstrual pain. 70% soothed menstrual pain by warmth and pressure, such as hugging a hot water bottle.		91.2% did not consult a physician for menstrual pain whereas 8.8% did. With regard to pharmacological control of dysmenorrhea, 62.4% of participants used analgesics, whereas 37.6% did not. The most common home remedy used to relieve menstrual pain was drinking hot liquids (56.6%), followed by rest (50%), heat application (34.1%), massage (15.04%), exercise (14.2%) and herbs (9.7%). 15.9% indicate…				Management: The complementary and alternate methods that the students with dysmenorrhea used most frequently were, in order, heat application (85.7%), taking a shower (79.2%), massage (59.6%), herbal tea (58.9%), nutrition (48.6%), sports and exercise (37.9%), relaxation techniques (32.5%), music (31.3%), vitamin supplements (15.9%), religious practices (8.2%), energy therapy (3.7%), yoga (2.1%),…		The majority (53%) prayed whenever they experienced menstrual probelms, 50% engaged in self-medication, 50% endured it, while only 20% consulted medical doctors. On the four drugs responded to by study participants, 43% used paracetamol, 12% magnesium trisilicate mixture, 10% hyosine hydrobromide and 7% piroxicam.	Respondents who reported higher pain levels were most likely to report the use of different medications to treat their pain. Ibuprofen (42%) was the most common medication, followed by paracetamol (34%). Some respondents (16%) reported consulting a doctor to help treat dysmenorrhea. This was more common in respondents who suffered from dysmenorrhea on a regular basis (P < 0.005). Respondents repo…	68% of respondents did not seek help for dysmenorrhoea, but 30% of respondents had consultations for menstrual pain. Previous hospital admission solely for dysmenorrhoea was reported by 6.9% of the sample population.		Based on the pair-wise analysis for the use of pharmacologic agents, participants with severe pain had greater pharmacologic usage than those with mild and moderate pain (P(mild–severe)- < 0.001; P(moderate–severe) = 0.005).	Only 249 (25.9%) of the students consulted a physician for their dysmenorrhea in 2.9 +/- 1.97 cycles per year; 78.7% of these students used a medical prescription. In our study, only 18.4% of students using a prescribed medication reported the complete remission of symptoms; 38.3% reported moderate relief, 39.8% reported little alleviation and 3.6% reported no effect on menstrual distress Self-me…	Participants with dysmenorrhea reported using multiple treatments to relieve their symptoms: medications (38%), rest (34%), hot tea (18%), herbal drinks (39.4%), heating pad (22%), and exercise (5%).			Questions about the drugs which students with PD take for pain demonstrated that 33.1% of the students did not take any drugs, while 66.9% did. It was found that of the drugs taken, 47.4% were single, 8.0% were double and 1.5% were triple analgesics. Of those who took a single agent, 55.9% used Xurbiprofen, 12.7% used naproxen sodium, 12.3% used paracetamol, 4.2% used aspirin and the rest used a …	Simple analgesic tablets were used for relief of pain by 98 (49.7%) subjects and 4.1% (8) took analgesics via injection. Herbal medicines were used by 15 (7.6%) and hormonal preparations by 10 (5.1%). Seven (3.6%) had surgical treatment for severe dysmenorrhoea but they had no knowledge of exact nature of procedure performed.	The majority of participants who experienced moderate or severe pain regularly used analgesics (paracetamol or nonsteroidal anti-inflammatory drugs [NSAIDs]) for pain management, and participants who experienced severe pain used analgesics before the beginning of menstruation (statistically significant difference between groups). Approximately half of participants reported that they used NSAIDs (…
3) Perceived impact of menstruation on education
Attendance	34% reported that dysmenorrhea impacted university attendance	Approximately less than one third (31.1%) reported missing the school in days of menstrual pain.			Furthermore, in 69.7% of students experiencing dysmenorrhea, daily activities were affected (i.e., school absenteeism, decreased ability to concentrate in class.	Concerning days of absence from college, about one third of students (35.1%) had to skip one day due to dysmenorrhea and 7.9 % skip 2 days or more.				Pain affects the daily activities of more than half of the sample (61.2%). Of the 147 students that indicated activties were affected by menstrual pain, attendance of lecturers was the most impacted (70.7%).	70 of the 268 participants with heavy periods miss at least 1 lecture per month, and nearly half (n=124) have an examination affected.				The current study revealed that 81.5% of the girls were absent one time or other from college due to menstruation related problems (pain 60.4%, heavy bleeding 31.4%, both pain and heavy bleeding 4.8% and nausea 3.4%). 33.5% of them said that were regularly absent from college for more than 3days during menstruation.	Of those with dysmenorrhea, 21 subjects (6%) missed school due to menstrual pain. Of those who missed school, 43.2% had severe dysmenorrhea and 5 (1.5%) had mild-moderate dysmenorrhea.		19% of students indicated absence from school. Medical students tended to have less absenteeism than nonmedical students due to dysmenorrhoea (11% vs 27%; P=0.005).		Less than two thirds of the students (62.38%) attend school on the first day of menstruation. 37.62% of students stayed home on the first day of the menstrual cycle due to pain (32.16%) or fear of bleeding (5.46%).			Class & college absenteeism was present in 10.47% and 22.09% of girls with dysmenorrhea, respectively.	31% were absent from class due to dysmenorrhea		Forty -two percent of the participants reported missing either work, school, or another activity because of menstruation at some point during the study; however, an activity was missed during only 9.8% of bleeding episodes		Twenty-six (7%) of respondents missed lectures during every menstrual period while 61 (16%) missed lectures with some periods only. The majority of menstrual related absenteeism was for a day 51 (13%). Others 7 (2%) missed lectures for 2 days while 22 (6%) reported missing up to 3 days of lectures. Of the respondents who missed lectures, pain was the most common reason mentioned.	28.3% of participants with dysmenorrhea indicated absenteeism from university due to the condition.	Moreover, there was no significant correlation of the absenteeism with the grades of menstrual pain among undergraduate nursing students. Finally, 46% of the participants live normal day to day life routine even with the menstrual pain, and don’t need to get absent of college or classes.		Nevertheless, 90.7% of participants never missed exams, with 46.5% never missing a university day.			Majority of the study population (97.7%) did not remain absent from nursing school during menstruation.		Of the total number of study participants, nearly 220 [49.88%] reported college absenteeism during menstruation. The reasons for college absenteeism cited by more than 90% was pain and discomfort, followed by shame/fear of leakage or staining (80%).					In our study, participants with severe pain had significantly greater university absenteeism than in those with no-pain, mild and moderate pain.	About two-thirds of women (625 women, 65%) reported that dysmenorrhea limited their daily activities in 4.2 +/- 2.9 menstrual cycles per year; 263 (42.1%) of these 625 women reported SA (school absenteeism) in 3.1 +/- 2.2 menstrual cycles per year.	29.3% of participants indicated college absenteeism due to menstrual pain. Adolescent college girls with severe menstrual pain were nearly four times more likely to miss college, and to have limited academic performance than those with mild menstrual pain. More than half of participants with severe menstrual pain reported college absenteeism, decreased academic performance, and limited socializat…		Women reporting to have “missed classes” as a result of menstruation were more likely to endorse debilitating (Mean = 3 36, SD = 0 48) (p < 0 01) and anticipatory attitudes (Mean = 3 89, SD = 0 59) (p < 0 01) compared to those who reported not missing classes.	When asked about school absenteeism due to menstrual pain, 60.6% of the students replied they never missed any school days, 19.3% said they were absent a day, 7.5% said they were absent for 2 days, 6.6% said they were absent for 3 or 4 days, 2.2% said they were absent for 5 or 6 days, 3.0% said they were absent for 7 days or more. It was established that of the cases with PD, 5.3% missed one exam…	19.3% were absent from university when menstruating.	Participants who experienced severe pain were unable to attend school or experienced limitations in their social lives. The differences between the dysmenorrheal groups were significant in this regard (Table 5; p < .001). 3.9% with mild pain would absent themselves, compard to 32.9% with moderate pain nd 63.2% with severe pain.
Academic performance		Students who reported to have an academic and life stress had 1.53 odds of having moderate/severe dysmenorrhea compared with students who reported no academic stress.											Others sought help from other people to help them cover what they miss during dysmenorrhea. “I look for someone to teach me areas I miss or teach me before the topic is treated and when I am not in pain, I sit up and catch up with the lost lessons” (UD16).			Approximately 15% of the dysmenorrheic subjects missed exams or scored a lower grade at least once due to menstrual cramps.					50 (12.5%) of respondents reported that the pain interfered with their academic activities			51.4% reported that they encountered a decrease in academic performance due to dysmenorrhea.								48.7% reported poor satisfaction with their academic performance because of dysmenorrhea.														In addition, women who reported that menstruation affected their academic performance had higher debilitating (Mean = 3 35, SD = 0 57) (p < 0 01) and anticipatory attitudes (Mean = 3 84, SD = 0 69) (p < 0 01)
Concentration/engagement/ participation	48% reported that dysmenorrhea impacted concentration									Of the 147 students who said their activities were affected by menstrual pain, 44.2% said their concentration at lectures were affected.				“I hardly focus in class when in pain. I cannot take my mind off the pain”. (UD3)		More than 50% of the dysmenorrheic girls reported that their class concentration was affected		75% indicated a reduced dability to concentrate and/or disturbance with study.						43.4% experienced poor concentration due to dysmenorrhea																		Based on the post-hoc comparisons (no-pain, mild, moderate and severe pain groups), the university absence, the impact of dysmenorrhea on concentration, sports and social activities were significantly higher in severe pain group than in no-pain, mild and moderate pain groups (P < 0.001). We also found that the impact of dysmenorrhea on concentration, sports and social activities were significantl…
[truncated: 35 more columns]
